# Supplementary material for: Association between Changes in Protein Intake and Risk of Cognitive Impairment: A Prospective Cohort Study
Source: Nutrients. 2022 Dec 20;15(1):2. doi: 10.3390/nu15010002 (PMC9824869; doi:10.3390/nu15010002)
Supplement: Supplementary file 1 [file nutrients-15-00002-s001.zip]

Archive with 1 entries (1 files):
- nutrients-2076189-supplementary.pdf
